# Supplementary material for: Nitrogen Acquisition and Transport in the Ectomycorrhizal Symbiosis—Insights from the Interaction between an Oak Tree and Pisolithus tinctorius
Source: Plants (Basel). 2022 Dec 20;12(1):10. doi: 10.3390/plants12010010 (PMC9823632; doi:10.3390/plants12010010)
Supplement: Supplementary file 1 [file plants-12-00010-s001.zip]

Archive with 13 entries (13 files):
- Figure S1.pptx
- Figure S2.pptx
- Figure S3_Revised.pptx
- Figure S4_Revised.pptx
- Figure S5.jpg
- Figure S6_revised.pptx
- Methods S1.pdf
- Table S1.pdf
- Table S2_Revised.xlsx
- Table S3.xlsx
- Table S4.xlsx
- Table S5.xlsx
- Table S6.xlsx
