# Supplementary material for: Nitrogen Acquisition and Transport in the Ectomycorrhizal Symbiosis—Insights from the Interaction between an Oak Tree and Pisolithus tinctorius
Source: Plants (Basel). 2022 Dec 20;12(1):10. doi: 10.3390/plants12010010 (PMC9823632; doi:10.3390/plants12010010)
Supplement: Supplementary file 1 [file plants-12-00010-s001.zip › Table S2_Revised.xlsx]

## Sheet: Folha1
Table S2 - In silico characteristics of the protein sequences encoded by the putative Q. suber genes involved in NH4+ transport, amino acid transport and the GS/GOGAT pathway
Cork oak gene name	Gene symbol	NCBI Accession	Interpro	Pfam (E-value)	TMHMM	SignalP	TargetP
QsAMT1.1-like (a)	LOC112032805	XP_023921344.1	Ammonium transporter (IPR001905)	Ammonium Transporter Family (2.8e-136)	11	Y	SP, mTP, ITP
QsAMT1.1-like (b)	LOC111995373	XP_023883091.1	Ammonium transporter (IPR001905)	Ammonium Transporter Family (2.0e-137)	9	Y	SP, mTP, ITP
QsAMT1.2-like	LOC112038007	XP_023926586.1	Ammonium transporter (IPR001905)	Ammonium Transporter Family (6.9e-138)	11	Y	SP, mTP
QsAMT1.3-like	LOC112004798	XP_023892794.1	Ammonium transporter (IPR001905)	Ammonium Transporter Family (3.5e-131)	11	Y	SP, cTP, mTP
QsAMT2-like	LOC111984870	XP_023872257.1	Ammonium transporter (IPR001905); Blood group Rhesus C/E/D polypeptide (IPR002229)	Ammonium Transporter Family (1.7e-78)	11	Y	SP, cTP, mTP, ITP
QsAMT3.1-like (a)	LOC112026186	XP_023914639.1	Ammonium transporter (IPR001905)	Ammonium Transporter Family (6.2e-79)	11	Y	SP, cTP, mTP, ITP
QsAMT3.1-like (b)	LOC112026190	XP_023914644.1	Ammonium transporter (IPR001905)	Ammonium Transporter Family (6.2e-79)	11	Y	SP, cTP, mTP, ITP
QsAMT3.2-like	LOC111991983	XP_023879558.1	Ammonium transporter (IPR001905); Blood group Rhesus C/E/D polypeptide (IPR002229)	Ammonium Transporter Family (1.3e-79)	11	Y	SP, cTP, mTP, ITP
QsAMT3.3-like (a)	LOC112035397	XP_023923994.1 XP_023923997.1 XP_023923996.1	Ammonium transporter (IPR001905); Blood group Rhesus C/E/D polypeptide (IPR002229)	Ammonium Transporter Family (7.7e-81)	11	Y	SP, cTP, mTP, ITP
QsAMT3.3-like (b)	LOC112035398	XP_023923998.1	Ammonium transporter (IPR001905); Blood group Rhesus C/E/D polypeptide (IPR002229)	Ammonium Transporter Family (4.1e-78)	11	Y	SP, cTP, mTP, ITP
QsAAP3-like	LOC112034287	XP_023922874.1 XP_023922875.1	Amino acid transporter, transmembrane domain (IPR013057)	Transmembrane amino acid transporter protein (1.5e-120)	9	Y	SP, cTP, mTP, ITP
QsAAP6-like	LOC112004374	XP_023892377.1	Amino acid transporter, transmembrane domain (IPR013057)	Transmembrane amino acid transporter protein (3.4e-121)	11	Y	SP, cTP, mTP, ITP
QsLHT1	LOC111992513	XP_023880151.1	Amino acid transporter, transmembrane domain (IPR013057)	Transmembrane amino acid transporter protein (1.2e-110)	9	Y	SP, cTP, mTP, ITP
QsLHT1-like	LOC111992526	XP_023880166.1	Amino acid transporter, transmembrane domain (IPR013057)	Transmembrane amino acid transporter protein (3.9e-104)	9	Y	SP, cTP, mTP, ITP
QsProT2-like	LOC111983059	XP_023870481.1	Amino acid transporter, transmembrane domain (IPR013057)	Transmembrane amino acid transporter protein (6.6e-81)	11	Y	SP, cTP, mTP, ITP
QsGS1	LOC112010719	XP_023898841.1	Glutamine synthetase, beta-Grasp domain (IPR008147)	Glutamine synthetase, catalytic domain (8.7e-11)	0	N	No N-terminal presequence
QsGS2	LOC112019764	XP_023908049.1 XP_023908050.1 XP_023908051.1	Glutamine synthetase, catalytic domain (IPR008146)	Glutamine synthetase, catalytic domain (8.1e-14)	0	N	ITP
QsFd-GOGAT	LOC112004190	XP_023892191.1	Glutamate synthase domain (IPR002932)	Glutamine amidotransferases class-II (2.7e-177)	0	N	ITP
QsNADH-GOGAT	LOC112017959	XP_023906199.1 XP_023906200.1 XP_023906202.1 XP_023906201.1	Glutamate synthase, NADH/NADPH, small subunit 1 (IPR006005)	Glutamine amidotransferases class-II (1.4e-182)	0	N	No N-terminal presequence
Bold indicates incresed transcription in cork oak mycorrhizal roots
