# Supplementary material for: Nitrogen Acquisition and Transport in the Ectomycorrhizal Symbiosis—Insights from the Interaction between an Oak Tree and Pisolithus tinctorius
Source: Plants (Basel). 2022 Dec 20;12(1):10. doi: 10.3390/plants12010010 (PMC9823632; doi:10.3390/plants12010010)
Supplement: Supplementary file 1 [file plants-12-00010-s001.zip › Table S3.xlsx]

## Sheet: Folha1
Table S3 - Pairwise Sequence Identity (%) between the E. coli EcAmtB and the cork oak mycorrhiza-induced AMTs (Qs AMT1.2, QsAMT3.2 and QsAMT3.3a)
EcAmtB	QsAMT1.2-like	29.55
EcAmtB	QsAMT3.2-like	33.25
EcAmtB	QsAMT3.3-like a	35.06
