# Supplementary material for: Nitrogen Acquisition and Transport in the Ectomycorrhizal Symbiosis—Insights from the Interaction between an Oak Tree and Pisolithus tinctorius
Source: Plants (Basel). 2022 Dec 20;12(1):10. doi: 10.3390/plants12010010 (PMC9823632; doi:10.3390/plants12010010)
Supplement: Supplementary file 1 [file plants-12-00010-s001.zip › Table S4.xlsx]

## Sheet: Folha1
Table S4 - List of primers used for qPCR
Gene	Primer Forward	Primer Reverse	qPCR Eff (%)
QsAMT1.1-like (a)	CCATAGCCGCCGCAGGAATCA	CCATCGGCGGACCAGAACCAGT	100.6
QsAMT1.1-like (b)	GGGAGAACCGCAGTCACAACCAC	GCAAACCCACCAAGCAAACCATTA	NA
QsAMT1.2-like	CTGCAGCTGGTGGCCTTTCTTAC	CCGGTGGGCTTAGGATAGTCTGTT	100.2
QsAMT1.3-like	AAGAGTGGGCCGGTTTGATGT	CTTGGCTGGTGTTGGGATAGG	109.8
QsAMT2-like	TGGGGCGGTGGGTTTCTTTAC	CCTGACCAACCCATCCACAATAG	99.4
QsAMT3.1-like (a)	GAGAGAGAGAGTTTGGTTG	GATGTGCCGGATTGGTAAG	94.9
QsAMT3.1-like (b)	TGAAATGGGCTGCACTACCTGAA	GACACCCCAATGGAACAAGAACC	NA
QsAMT3.2-like	TGCATTGTGGGGTGATGGAG	TGCGCTACATGGCAAAACATC	101.3
QsAMT3.3-like (a)	CTCTCGAGCCTGTTCCTACCTGTC	GAGCTGCATCATCCCCAATCTT	95.1
QsAMT3.3-like (b)	GGCTGGGCTGCACTGGTAATG	GAGGTATGGGTGAGCAAAGAGTCC	NA
QsAAP6-like	CAAGCCCAGCAGAGAACAAAGTCA	CAACGCACCCGCATAGAACATAGA	94.9
QsLHT1	TGGGCTTATTTTTGCTTTTGTGA	AGGCAATAAGGCTGAACTAACGAG	89.3
QsLHT1-like	TGCGGCAGTCATGTCTTTGA	TTGACACCCTGCTGAACACC	107
QsAAP3-like	GATGGGTGGCTGGTCCTACTGTG	ACTGGGTCCCCTGAACGATAAC	94.7
QsProT2-like	GGTACCTGGCCCCGAGACTTT	TTCCTGGGTTATTGCTGTTGATGA	108.8
QsGS1	GAGAGCCAATTCCAACAAAC	GGCCGGGATAACCACCAGT	105.9
QsGS2	CTCCAACGGGCCAACCTAAT	GCGAGCCTATCCCAACAAAC	102.4
QsFd-GOGAT	GAGCTGGCTAGGGAGACTTT	TTTGGCGAACAGCTTTATGGAG	108.7
QsNADH-GOGAT	CTGCTTCAAGGCGTCATCATCA	TGCGACCTGGGCGTTTCTAC	118.2
QsEF1a-like	GAACGGAGATGCTGGGATGGTGA	TTTCTTTGCAGCGGACTTGGTGA	98.2
NA - no amplification
