# Supplementary material for: Nitrogen Acquisition and Transport in the Ectomycorrhizal Symbiosis—Insights from the Interaction between an Oak Tree and Pisolithus tinctorius
Source: Plants (Basel). 2022 Dec 20;12(1):10. doi: 10.3390/plants12010010 (PMC9823632; doi:10.3390/plants12010010)
Supplement: Supplementary file 1 [file plants-12-00010-s001.zip › Table S5.xlsx]

## Sheet: Table S
Table S5- Accession numbers of amino acid sequences used for the phylogenetic analysis of cork oak AMTs
Species	Name	Accession	Pep Seq
Arabidopsis thaliana	AtAMT2	Q9M6N7	MAGAYDPSLPEVPEWLNKGDNAWQLTAATLVGLQSMPGLVILYASIVKKKWAVNSAFMALYAFAAVLLCVLLCYKMAFGEELLPFWGKGGPAFDQGYLKGQAKIPNSNVAAPYFPMATLVYFQFTFAAITTILVAGSVLGRMNIKAWMAFVPLWLIFSYTVGAYSIWGGGFLYQWGVIDYSGGYVIHLSSGVAGFVAAYWVGPRPKADRERFPPNNVLLMLAGAGLLWMGWSGFNGGAPYAANLTSSIAVLNTNLSAATSLLVWTTLDVIFFGKPSVIGAIQGMVTGLAGVTPGAGLIQTWAAIIIGVVSGTAPWASMMIIHKKSALLQKVDDTLAVFYTHAVAGLLGGIMTGLFAHPDLCVLVLPLPATRGAFYGGNGGKQLLKQLAGAAFIAVWNVV…
Arabidopsis thaliana	AtAMT1.3	Q9SQH9	MSGAITCSAADLATLLGPNATAAADYICGQLGTVNNKFTDAAFAIDNTYLLFSAYLVFAMQLGFAMLCAGSVRAKNTMNIMLTNVLDAAAGGLFYYLFGYAFAFGGSSEGFIGRHNFALRDFPTPTADYSFFLYQWAFAIAAAGITSGSIAERTQFVAYLIYSSFLTGFVYPVVSHWFWSPDGWASPFRSADDRLFSTGAIDFAGSGVVHMVGGIAGLWGALIEGPRRGRFEKGGRAIALRGHSASLVVLGTFLLWFGWYGFNPGSFTKILVPYNSGSNYGQWSGIGRTAVNTTLSGCTAALTTLFGKRLLSGHWNVTDVCNGLLGGFAAITAGCSVVEPWAAIVCGFMASVVLIGCNKLAELVQYDDPLEAAQLHGGCGAWGLIFVGLFAKEKYLNEV…
Arabidopsis thaliana	AtAMT1.5	Q9LK16	MSGAITCSAADLSALLGPNATAAADYICGQLGSVNNKFTDAAYAIDNTYLLFSAYLVFAMQLGFAMLCAGSVRAKNTMNIMLTNVLDAAAGGLFYYLFGYAFAFGESSDGFIGRHNFGLQNFPTLTSDYSFFLYQWAFAIAAAGITSGSIAERTKFVAYLIYSSFLTGFVYPVVSHWFWSPDGWASPFRSEDRLFGTGAIDFAGSGVVHMVGGIAGLWGALIEGPRIGRFPDGGHAIALRGHSASLVVLGTFLLWFGWYGFNPGSFTKILIPYNSGSNYGQWSGIGRTAVTTTLSGCTAALTTLFGKRLLSGHWNVTDVCNGLLGGFAAITAGCSVVDPWAAIVCGFVASLVLIGCNKLAELLKYDDPLEAAQLHGGCGAWGLIFVGLFAKEKYINEVY…
Arabidopsis thaliana	AtAMT1.2	Q9ZPJ8	MDTATTTCSAVDLSALLSSSSNSTSSLAAATFLCSQISNISNKLSDTTYAVDNTYLLFSAYLVFAMQLGFAMLCAGSVRAKNTMNIMLTNVLDAAAGAISYYLFGFAFAFGTPSNGFIGRHHSFFALSSYPERPGSDFSFFLYQWAFAIAAAGITSGSIAERTQFVAYLIYSTFLTGFVYPTVSHWFWSSDGWASASRSDNNLLFGSGAIDFAGSGVVHMVGGIAGLCGALVEGPRIGRFDRSGRSVALRGHSASLVVLGTFLLWFGWYGFNPGSFLTILKGYDKSRPYYGQWSAVGRTAVTTTLSGCTAALTTLFSKRLLAGHWNVIDVCNGLLGGFAAITSGCAVVEPWAAIVCGFVASWVLIGFNLLAKKLKYDDPLEAAQLHGGCGAWGLIFTGL…
Arabidopsis thaliana	AtAMT1.1	P54144	MSCSATDLAVLLGPNATAAANYICGQLGDVNNKFIDTAFAIDNTYLLFSAYLVFSMQLGFAMLCAGSVRKNTMNIMLTNVLDAAAGGLFYYLFGYAFAFGSPSNGFIGKHYFGLKDIPTASADYSNFLYQWAFAIAAAGITSGSIAERTQFVAYLIYSSFLTGFVYPVVSHWFWSVDGWASPFRTDGDLLFSTGAIDFAGSGVVHMVGGIAGLWGALIEGPRLGRFDNGGRAIALRGHSASLVVLGTFLLWFGWYGFNPGSFNKILVTYETGTYNGQWSAVGRTAVTTTLAGCTAALTTLFGKRLLSGHWNVTDVCNGLLGGFAAITGGCSVVEPWAAIICGFVAALVLLGCNKLAEKLKYDDPLEAAQLHGGCGAWGLIFTALFAQEKYLNQIYGNKP…
Arabidopsis thaliana	AtAMT1.4	Q9SVT8	MASALSCSASDLIPLLSGGANATAAAAAAEYICGRFDTVAGKFTDAAYAIDNTYLLFSAYLVFAMQLGFAMLCAGSVRAKNTMNIMLTNVIDAAAGGLFYYLFGFAFAFGSPSNGFIGKHFFGMYDFPQPTFDYPYFLYQWTFAIAAAGITSGSIAERTQFVAYLIYSSFLTGLVYPIVSHWFWSSDGWASPARSENLLFQSGVIDFAGSGVVHMVGGIAGLWGALIEGPRIGRFGVGGKPVTLRGHSATLVVLGTFLLWFGWYGFNPGSFATIFKAYGETPGSSFYGQWSAVGRTAVTTTLAGCTAALTTLFGKRLIDGYWNVTDVCNGLLGGFAAITSGCSVVEPWAALVCGFVAAWVLMGCNRLAEKLQFDDPLEAAQLHGGCGAWGIIFTGLFAE…
Enterobacteriaceae	EnteroAMTB	WP_000685029	MKIATIKTGLASLAMLPGLVMAAPAVADKADNAFMMICTALVLFMTIPGIALFYGGLIRGKNVLSMLTQVTVTFALVCILWVVYGYSLAFGEGNNFFGNINWLMLKNIELTAVMGSIYQYIHVAFQGSFACITVGLIVGALAERIRFSAVLIFVVVWLTLSYIPIAHMVWGGGLLASHGALDFAGGTVVHINAAIAGLVGAYLIGKRVGFGKEAFKPHNLPMVFTGTAILYIGWFGFNAGSAGTANEIAALAFVNTVVATAAAILGWIFGEWALRGKPSLLGACSGAIAGLVGVTPACGYIGVGGALIIGVVAGLAGLWGVTMLKRLLRVDDPCDVFGVHGVCGIVGCIMTGIFAASSLGGVGFAEGVTMGHQLLVQLESIAITIVWSGVVAFIGYKLA…
Escherichia coli	EcAMT	NP_414985	MKIATIKTGLASLAMLPGLVMAAPAVADKADNAFMMICTALVLFMTIPGIALFYGGLIRGKNVLSMLTQVTVTFALVCILWVVYGYSLAFGEGNNFFGNINWLMLKNIELTAVMGSIYQYIHVAFQGSFACITVGLIVGALAERIRFSAVLIFVVVWLTLSYIPIAHMVWGGGLLASHGALDFAGGTVVHINAAIAGLVGAYLIGKRVGFGKEAFKPHNLPMVFTGTAILYIGWFGFNAGSAGTANEIAALAFVNTVVATAAAILGWIFGEWALRGKPSLLGACSGAIAGLVGVTPACGYIGVGGALIIGVVAGLAGLWGVTMLKRLLRVDDPCDVFGVHGVCGIVGCIMTGIFAASSLGGVGFAEGVTMGHQLLVQLESIAITIVWSGVVAFIGYKLA…
Glycine max	GmAMT2.1	Glyma07g18670	MATPLAYQEHLPAAPEWLNKGDNAWQLTAATLVGLQSMPGLVILYASIVKKKWAVNSAFMALYAFAAVLICWVLVCYRMAFGEELFPFWGKGAPALGQKFLTKRAIVIETIHHFDNGTVESPPEEPFYPMASLVYFQFTFAAITLILLAGSVLGRMNIKAWMAFVPLWLIFSYTVGAFSLWGGGFLYQWGVIDYSGGYVIHLSSGIAGFTAAYWVGPRLKSDRERFPPNNVLLMLAGAGLLWMGWSGFNGGAPYAANIASSIAVLNTNICAATSLLVWTTLDVIFFGKPSVIGAVQGMMTGLVCITPGAGLVQSWAAIVMGILSGSIPWVTMMILHKKSTLLQKVDDTLGVFHTHAVAGLLGGLLTGLLAEPALCRLLLPVTNSRGAFYGGGGGVQFFK…
Glycine max	GmAMT2.2	Glyma18g43540	MATPLAYQEHLPAAPSWLNKGDNAWQLTAATLVGLQSMPGLVILYASIVKKKWAVNSAFMALYAFAAVLICWVLVCYRMAFGEELLPFWGKGAPALGQKFLTKRAVVNETIHHFHNGTVESPPEEPFYPMASLVYFQFTFAAITLILLAGSVLGRMNIKAWMAFVPLWLIFSYTVGAFSLWGGGFLYQWGVIDYSGGYVIHLSSGIAGLTAAYWVGPRLKSDRERFPPNNVLLMLAGAGLLWMGWSGFNGGAPYAANIASSIAVLNTNICAATSLLVWTTLDVIFFGKPSVIGAVQGMMTGLVCITPGAGLVQSWAAILMGILSGSIPWVTMMILHKKSTLLQKVDDTLGVFHTHAVAGLLGGLLTGLLAEPALCRLLLPVTNSRGAFYGGGGGMQFFK…
Glycine max	GmAMT2.3	Glyma01g30920	MATPTAYQEHLPASPHWLNKGDNAWQLTAATLVGLQSMPGLVILYASMVKKKWAVNSAFMALYAFAAVLICWVLVCHRMAFGDKLLPFWGKGAPALGQKFLTHRAKVPESTHYYNNGTVESATSEPLFATASLVYFQFTFAAITLILLAGSVLGRMNIKAWMAFVPLWLIFSYTVGAFSLWGGGFLYHWGVIDYSGGYVIHLSSGIAGFTAAYWVGPRLKSDRERFPPNNVLLMLAGAGLLWMGWSGFNGGAPYAANIDSSIAVLNTNICAATSLLVWTSLDVIFFGKPSVIGAVQGMMTGLVCITPGAGLVQSWAAIVMGILSGSIPWVTMMILHKKSSLLQKVDDTLGVFHTHAVAGLLGGLLTGLLAEPQLCRLILPVTNSRGAFYGGSGGIQLFK…
Glycine max	GmAMT4.6	Glyma10g03600	MNRGDNTWQLTSATLVGLQSVPGLVILYGSIVKKKLMGFELCLHGPVRFCGGSCFLGGVVLQNVIRREDPSISGAAKHGLGQGIRFSPSFCRGISQRHHGVLSVGFCCHQVDSHGRGIACRFFFSFSFHIHYPSVYGELMDGCSSWASLITPVALLFIFLLGLLVSSQHVGPRAVKDRERFPPNNILLMAYHGFNGGDPYAASIDASLAVLNTHVCTAMSLLTWLFLDILFFGKPSVIGATQGMITGLVCNTPAAGVVQGWAAIIMGMMSGSIPWYTMMVLHKESKLLKQVDDTSAVFHTHAVAGSLGGILAGFFADPNLCYLFYGTGFRQMGVQLLGIVFVILLNVTTTSIVCLLVRMIVPLRMSEDDLQVGDEAVHGEVAYALWGDGEKLE
Glycine max	GmAMT4.5	Glyma02g16200	MSHLPSNLLPVDGSPEWMNRGDNTWQLTSATLVGLQSVPGLVILYGSIVKKKWALNSAFMALYAFAAVLVCWVGWCYKMSFGERILPFLGQPNTALDREFVFRKTFAGEFPNATMVYFQLVFAAITLILIAGALLGRMNFYAWMLFVPLWVTFSYTICAFSIWSTDGWLFKMGLIDYSGGFVIHLSSGVAGFVAACWVGPRAVKDRERFPPNNILLMLAGAGLLWMGWSGFNGGDPYAASIDASLAVLNTHVCTAMSLLTWLFLDILFFGKPSVIGATQGMITGLVCITPAAGVVQGWAAIIMGMMSGSIPWYTMMVLHKESKLLKQVDDTLAVFHTHAVAGSLGGILAGFFADPKLCYLFYGVEDSLHYTGLVYGIFNGRPNAGFRQMMVQLLGIVFV…
Glycine max	GmAMT4.3	Glyma19g43380	MEFPTNLLPDEASPEWMNKGDNAWQLMAATVVGLQSIPGLVILYGSLVKKTWAINSAFMAFYAFAGVLLCWVGWGFRMSFGEKMVFFLGKPGVAVDEKFLLGKAFLGLFPNATMVFFQGVFAGITLILIAGALLGRMNFRAWMLFVPLWLTFSYTVTAFSIWCPDGWLAKLGVIDFSGGYVIHLSAGVAGFTAAYWVGPRSEKDREIFASNNMIVVLAGAGLLWMGWSGFNGGGPFVASTVASLAVLNTHVCAAASIIVWVLLDTFYFGKPTVFGAVQGMITGLVCITPAAGVVQGWAAILMGVMSGSIPWYTMMILHDKLPFLKQIDDPMAVFHTHAVAGALGGVLTGLLAVPKLCRLFYMVPDWEKYIGLAYGLQNGATHAGLRQMAIQVGAIVFVI…
Glycine max	GmAMT4.1	Glyma09g41810	MSGVPLPSNLLPGDGSPEWFSRADNAWQLIAATLVGLQSVPGLIILYGGAVKKKWAVNSAFMSLYAFACVFFCWVVWGYRMSFGDELLPFWGKPAMSLEHTYLFKRAFLGAFPNATMVYFQCVFAAITLILIAGAVLGRMNFYAWMLFVPLWLTFSYTFTAFSIWSSSGFLTKMGIIDYSGGYVIHLSSGVAGFTAAYWVGPRLNKDRERFPPNNILLMLAGAGLLWMGWTGFNGGDPYTVNSDASLAVLNTHACTATSLLTWVILDVLFFRKPSVIGAVQGMITGLVCITPAAGVVEGWAALIMGVLSGSIPWFTMMVVHKRSKLLQKVDDTMAVFHTHAIAGTLGGLLTGLFADPRLNKLFYGTDGQYVGFFYGLGSKKVSTGFRQMGVQILGIIFV…
Glycine max	GmAMT4.2	Glyma20g00680	PEWFSRADNAWKLIAATLVGNPSWSAKCSRAHNLVRWSSEEEMGSELSIHVTLCFYIMSFGDELLPFWGKPAMSLEHAYLFKKAFLGAFPNATMCVFAAITLILIAGAVLGHMNFYAWMLPWPFSTPTLAHLPSVIGAVQGMITGLVCITPAAGVVQGWASLIMGLLSGSIPWFTMMVIHKRSKLLQKVDDTMAVFHTHAIAETLGGLLTGLFADPRLNRLFYGHDAQYVVFFYGFGSNKLSTGFRQMGVQILGIIFVIFVNFIRIFFPLRISEEDMEIGDEAAHGEEAYAIWGQGDKLENSSSKYGSSLYNDVEAX
Glycine max	GmAMT4.4	Glyma02g04960	MSSSSYDIPLPSSLLPSEASPEWNNKADNAWQLTAATLVGLQSVPGLVILYGSMVKRKWAVNSAFMALYAFACVLICWVSWAHRMAFGARLLPFVGAPNHALAEKFLLAKSTIGYFPMADFVFYQFAFAAITLVLLAGSLLGRMNFYAWMMFVPLWLTLSYTVGAFSIWDDDGFLQGKIIDYAGGFVIHLSSGVGPRISQDRQNFPPNNIIHVLGGAGFLWMGWTGFNGGAPFQVGEIASLAIYNTHLCTATSLLVWLTLDMIVYTKSSVIGAVQGMITGLVCITPGAGLVDPWAAVLMGALSGSIPWYTMMVLHKKSAFFQSVDDTLGVFHTHAVAGLLGGILSGVFAKPDLLRIMYQDTNYCPGLFYTFFKGEVDHGFRQIWYQLLGAGFIIVWNVV…
Glycine max	GmAMT1.4	Glyma10g31110	MASLSCSANDLAPLFNDTAAANYLCAQFDSISRKLNVTTYAVDNTYLLFSAYLVFAMQLGFAMLCAGSVRAKNTMNIMLTNVLDAAAGGLSYYLFGFAFAFGGPSNGFIGRHFFGLRKFPKDSPPSGDYSFFLYHWAFAIAAAGITSGSIAERTQFVAYLIYSSFLTGFVYPIVSHWFWSSDGWASATRSHGNVLFGSGVIDFAGSGVVHMVGGIAGLWGALIEGPRIGRFDRSGRSVALRGHSASLVVLGTFLLWFGWYGFNPGSFLTIAKGYESGGYYGQWSAIGRTAVTTTLAGSTAALTTLFSKRLLAGHWNVIDVCNGLLGGFAAITSGCAVVEPWAAIVCGFVAAWVLIGLNKLAAKVEYDDPLEAAQLHGGCGAWGVFFTGLFAKKEYVEEI…
Glycine max	GmAMT1.5	Glyma10g31130	MASLSCSANDLAPLINDTAAANYLCAQFDSISRKLVETTYAVDNTYLLFSAYLVFAMQLGFAMLCAGSVRAKNTMNIMLTNVLDAVAGGLSYYLFGFAFAFGGPSNGFIGRPNFRLRDYPMGSSISSFFLYQLVLAIADAGITISPFGDYSFFLYQWAFAIAAAGITSGSIAERTQFVAYLIYSSFLTGFVYPIVSHWFWSSDGWASATRSHGNVLFGSGVIDFAGSGVVHMVGGIAGLWGALIEGPRIGRFDRSGRSVALRGHSASLVVLGTFLLWFGWYGFNPGSFVTIDKGYESGGYYGQWSAIGRTAVTTTLAGSTAALTTLFSKRLLVGHWNVIDVCNGLLGGFAAITSGCAVVEPWAAIVCGFVAAWVLIWLNKLAAKVEYDDPLEAAQLHGG…
Glycine max	GmAMT1.3	Glyma10g31080	MASLSCSANDLAPLFNDTAAANYLCAQFDSISRKLAETTYAVDNTYLLFSAYLVFAMQLGFAMLCAGSVRAKNTMNIMLTNVLDAAAGGLSYYLFGFAFAFGGPSNGFIGRHFFGLRDYPMGSSPSGDYSFFLYQWAFAIAAAGITSGSIAERTQFVAYLIYSSFLTGFVYPIVSHWFWSSDGWASASRSDGNVLFGSGVIDFAGSGVVHMVGGIAGLWGALIEGPRIGRFDRSGRSVALRGHSASLVVLGSFLLWFGWYGFNPGSFLTIAKGYGSGGYYGQWSAIGRTAVTTTLAGSTAALTTLFSKRLLAGHWNVIDVCNGLLGGFAAITSGCAVVEPWAAIVCGFVAAWVLIGLNKLAAKVEYDDPLEAAQLHGGCGAWGVFFTGLFAKKVYVEEI…
Glycine max	GmAMT1.6	Glyma20g36390	MWRNDFQFPSYSSLSCSANHLAPLFNDTAAANYLCAQFDSISKGLADTTYFLAKNTMNIMLTKVLDAAAGGLSYYLFGFAFAFGALSNGFIGRHFFGLRDFPMGASPSGDYSFFLYQWAFAIAAAGITSGTIAERTQFVAYLIYSSFLTGLVYPIVSHWFWSSDGWASAARSNGNVLFGSGVIDFAGSGVVHMVGGIAGMWGALIEGPRIGRFDRTDRSVALRGHSASLVVLGSFLLWFGWYGFNPGSFITIAKALRLLVGHWNAIDVCNGLLDGFAAITSGCAVVEPWAAIVCGFEAAWVLIGLNKLAAKVEYDDPLEAAQLHGGCGAWGVFFTRLFAKRVYMEEICGVGRPFGALMGGAGDSDIGGVRVGHGDHGGVVQKMNLLRISRDGGFAYAYDS
Glycine max	GmAMT1.2	Glyma10g26690	MSLPACPAEQLAQLLGPNTTDASAAASLICGQFAAVDSKFVDTAFAVDNTYLLFSAYLVFSMQLGFAMLCAGSVRAKNTMNIMLTNVLDAAAGGLFYYLFGFAFAFGSPSNGFIGKHFFGLKDIPSSSYDYSYFLYQWAFAIAAAGITSGSIAERTQFVAYLIYSSFLTGFVYPVVSHWFWSPDGWASAFKITDRLFSTGVIDFAGSGVVHMVGGIAGLWGALIEGPRMGRFDHAGRAVALRGHSASLVVLGTFLLWFGWYGFNPGSFNKILLTYGNSGNYYGQWSAVGRTAVTTTLAGSTAALTTLFGKRVISGHWNVTDVCNGLLGGFAAITAGCSVVEPWAAIVCGFVASIVLIACNKLAEKVKFDDPLEAAQLHGGCGTWGVIFTALFAKKEYVK…
Glycine max	GmAMT1.1	Glyma20g21030	MSLPDCPAVQLAQLLGPNTTNAAAAASFICDRFTAVDNKFVDTAFAVDNTYLLFSAYLVFSMQLGFAMLCAGSVRAKNTMNIMLTNVLDAAAGGLFYYLFGFAFAFGSPSNGFIGKHFFGLKELPSQSFDYSNFLYQWAFAIAAAGITSGSIAERTQFVAYLIYSSFLTGFVYPVVSHWFWSADGWASAISPGDRLFSTGVIDFAGSGVVHMVGGVAGFWGALIEGPRIGRFDHAGRAVALRGHSASLVVLGTFMLWFGWYGFNPGSFNKILVSYGNSGTYYGQWSAVGRTAVTTTLAGSTAALTTLFGKRMISGHWNVTDVCNGLLGGFAAITAGCSVVEPWAAIVCGFVASVVLIACNKLAEKVKFDDPLEAAQLHGGCGAWGVIFTALFAKKEYVS…
Glycine max	GmAMT3.1	Glyma05g33010	MATPPVNSLPIAYQAWTSLGVPDWLNKGDNAWQMVSATLVGIQSMPGLVILYGSIVKKKWAVNSAFMALYAFAAVIICWVAWAYKMSFGEELLPFWGKAGPALGQRFLIKQAGLPATPHYFRNGGGLETAEITPFYPMGTMVWFQCVFAAIAVVILAGSVLARMNFKAWMMFVPLWLTFSYTIGAFSLWGGGFLFHWGVMDYSGGYVIHLSSGIAGFTAAYWVGPRSKKDRERFPPNNVLLTLAGAGLLWMGWAGFNGGDPYAANTDSSMAVLNTNICAATSLLVWTWLDVIFFKKPSVIGAVQGMITGLVCITPGAGLVQGWAAIVMGVLSGSVPWFSMMVLGKKLKLFQMVDDTLAVFHTHAVAGLLGGILTGLFAEPRLCALFLPVTNSKGGVYGG…
Lotus japonicus	LjAMT2	Q93X02	MATPTAYQENLPASPEWLNKGDNAWQMTAATLVGLQSMPGLVILYASIVKKKWAVNSAFMALYAFAAVLLCWVLLCYRMAFGDKLFPFWGKGAPALGQKFLINQASVPESTHYFNNGSIETQTQRPFYPMATLVYFQFNFAAITMILLAGSVLGRMNIKAWMAFVPLWLIFSYTVGAFSIWGGGFLYHWGVIDFSGGYVIHLSSGIAGFTAAYWVGPRLKSDRERFPPNNVLLMLAGAGLLWMGWSGFNGGAPYAANIDASIAVLNTNICAATSLLVWTSLDVAFFGKPSVIGAVQGMMTGLVCITPGAGLVQSWAAIVMGILSGSIPWVSMMILHKKSSLLQKVDDTLGVFHTHAVAGLLGGLLTGLLAEPELCRLVLPVSNSRGAFYGGTGGAQFLK…
Lotus japonicus	LjAMT2.2	C4NY35	MSTVVPLPSNLAFSDASPEWMNKADNAWQLTAATLVGLMSIPGLMIMYGGAVKKKWAVNSAFMALYAFACVIFCWVFWGYRMSFGDKLFPFLGKPAVALDEKYLFKPAFFGMFPNVTMVYFQGVFAAITEILLAGAVLGRMNFYAWMLFVPLWLTFSYTFVAFSIWCPAGFLSKMGLIDYSGGYVIHLSSGVAGFTAAYWVGPRLNKDRERFPPNNILLMLAGAGLLWMGWTGFNGGDPYTVSMDASLAVLNTHACTATSLLTWVILDVIFFRKPSVIGAVQGMITGLVCITPAAGVVQGWAALIMGVFSGSIPWFTMMVIHKRSKLLQKVDDTMAVLHTHAIAGSLGGILTGLFAEPRLNYLFFGTYNKYVGLLYGIQMNMFGTGLRQLGVQLFGILF…
Lotus japonicus	LjAMT1.2	Q7Y1B9	MASLSCSATDLAPLLTATTNATATAAATYLCNQLDTISRKLSDTTYAVDNTYLLFSAYLVFAMQLGFAMLCAGSVRAKNTMNIMLTNVLDAAAGGLSYYLFGFAFAFGAPSNGFIGRHFFGLKHYPSPTYDYSFFLYQWAFAIAAAGITSGSIAERTQFVAYLIYSSFLTGFVYPVVSHWLWSSDGWASPTRTTGSLLFGSGAIDFAGSGVVHMVGGIAGLWGAFIEGPRIGRFDRTGRSVALRGHSASLVVLGSFLLWFGWYGFNPGSFLTIAKAYGNNGENGNYYGQWSAIGRTAVTTTLAGCTAALTTLFSKRLLEGHWKVLDVCNGLLGGFAAITSGCSVVEPWPAIVCGFVAAWVLIGLNLVAAKMKYDDPLEAAQLHGGCGAWGVLFTGLFAK…
Lotus japonicus	LjAMT1.3	Q70KK9	MAAAFTCSAADLHPLLGTGANATAAAEFICSRFGAISNKFTDTAYAVDNTYLLFSAYLVFAMQLGFAMLCAGSVRAKNTMNIMLTNVLDAATGGIFFYIFGFALAFGTPSNGFIGKHFFGLNEFPSPSFDYGFFLYQWAFAIAAAGITSGSIAERTQFVAYLIYSSFLTGLVYPIVAHWFWSSDGWGSPARTENLLFGSGVIDFAGSGVVHLVGAVAGFWGAFIEGPRMGRFDHAGKPVPLRGHSGTLVVLGTFLLWFGWYGFNPGSFITILKSYGESGSGNYYGQWSAIGRTAVTTTLAGCSAALTTLFGKRLQTGHWNVTDVCNGLLGGFAAITSGCSVVDPWAAIICGFVAAWVLIGCNVLAEKFHYDDPLEAAQLHGGCGTWGIIFTALFAKKQY…
Lotus japonicus	LjAMT1.1	Q9FVI4	MALPECSAANLAQLIGPNATDAAAVAGFICDQFTAVGQRFSDTAFAVDSTYLLFSAYLVFSMQLGFAMLCAGSVRAKNTMNIMLTNVLDAAAGGLFYYLFGFAFAFGAPSNGFIGRHFFGLKDVPTVAFDYSYFLYQWAFAIAAAGITSGSIAERTQFVAYLIYSSFLTGFVYPVVSHWFWSGDGWASATNTGNLLFGTGVIDFAGSGVVHMVGGVAGLWGALIEGPRIGRFDHAGRAVSLRGHSASLVVLGTFMLWFGWYGFNPGSFTKILSAYDSGNYYGQWSAIGRTAVTTTLAGCTAALTTLFGKRIISGHWNVTDVCNGLLGGFAAITAGCSVVEPWAAIVCGFVAAVVLIACNMLAEKVRYDDPLEAAQLHGGCGAWGIIFTALFAKEEYVNQ…
Oryza sativa	OsAMT2.1	Q84KJ7	MAAAGAYSASLPAVPDWLNKGDNAWQLTASTLVGIQSMPGLVVLYGSIVKKKWAVNSAFMALYAYASSLLVWVLVGFRMAFGDQLLPFWGKAGVALTQSYLVGRATLPATAHGAIPRTEPFYPEATLVLFQFEFAAITLVLLAGSVLGRMNIKAWMAFTPLWLLLSYTVGAFSLWGGGFLYRWGVIDYSGGYVIHLSSGIAGFTAAYWVGPRLKSDRERFSPNNILLMIAGGGLLWMGWAGFNGGAPYAANIAASVAVLNTNVCAATSLLMWTCLDVIFFRKPSVIGAVQGMMTGLVCITPGAGLVQTWAAVVMGIFAGSVPWFTMMILHKKSALLMKVDDTLAVFHTHAVAGLLGGILTGLLATPELFSLESTVPGLRGAFYGGGIKQIGKQLGGAAF…
Oryza sativa	OsAMT2.3	Q8S233	MASPTRPGPYMPRPPAVPEWLNTGDNGWQLAAATFVGLQSMPGLVVLYGSIVKKKWAVNSAFMALYAYASTLIVWVLVGFRMAFGDRLLPFWGKAGAALTEGFLVARASVPATAHYGKDGALESPRTEPFYPEASMVLFQFELAAITLVLLAGSLLGRMNIKAWMAFTPLWLLFSYTVCAFSLWGGGFLYQWGVIDYSGGYVIHLSSGIAGFTAAYWVGPRLKSDRERFSPNNILLMIAGGGLLWLGWAGFNGGAPYAPNITASIAVLNTNVSAAASLLTWTCLDVIFFGKPSVIGAVQGMMTGLVCITPGAGLVHTWAAILMGICGGSLPWFSMMILHKRSALLQKVDDTLAVFHTHAVAGLLGGFLTGLFALPDLTAVHTHIPGARGAFYGGGIAQV…
Oryza sativa	OsAMT2.2	Q8S230	MHLRMASPPQPGPYMPDLPAVPAWLNKGDTAWQLVAATFVGIQSMPGLVVIYGSIVKKKWAVNSAFMALYAYASTLIVWVLVGFRMAFGDRLLPFWAKAGPALTQDFLVQRAVFPATAHYGSDGTLETPRTEPFYAEAALVLFEFEFAAITLVLLAGSLLGRMNIKAWMAFTPLWLLFSYTVGAFSLWGGGFLYQWGVIDYSGGYVIHLSSGVAGFTAAYWVGPRLKSDRERFSPNNILLMIAGGGLLWLGWAGFNGGAPYAPNVTATVAVLNTNVSAATSLLTWTCLDVIFFGKPSVIGAVQGMMTGLVCITPGAGLVHTWSAMLMGMFAGSVPWFTMMILHKKSTFLMKVDDTLAVFHTHAVAGILGGVLTGLLATPELCALDCPIPNMRGVFYGSG…
Oryza sativa	OsAMT3.2	Q851M9	MSSSATVVPLAYQGNTSASVADWLNKGDNAWQLVAATVVGLQSVPGLVVLYGGVVKKKWAVNSAFMALYAFAAVWICWVTWAYNMSFGEKLLPIWGKARPALDQGLLVGRAALPATVHYRADGSVETAAVEPLYPMATVYFQCVFAAITLILVAGSLLGRMSFLAWMIFVPLWLTFSYTVGAFSLWGGGFLFHWGVIDYCGGYVIHVSAGIAGFTAAYWVGPRAQKDRERFPPNNILFTLTGAGLLWMGWAGFNGGGPYAANSVASMAVLNTNICTAMSLIVWTCLDVIFFKKPSVVGAVQGMITGLVCITPAAGVVQGWAALVMGVLAGSIPWYTMMILHKRSKILQRVDDTLGVFHTHGVAGLLGGLLTGLFAEPTLCNLFLPVADSRGAFYGGAGG…
Oryza sativa	OsAMT3.1	Q84KJ6	MSGDAFNMSVAYQPSGMAVPEWLNKGDNAWQMISATLVGMQSVPGLVILYGSIVKKKWAVNSAFMALYAFAAVWLCWVTWGYNMSFGHKLLPFWGKARPALGQSFLLAQAVLPQTTQFYKGGGGADAVVETPWVNPLYPMATMVYFQCVFAAITLILLAGSLLGRMNIKAWMLFVPLWLTFSYTVGAFSLWGGGFLFHWGVMDYSGGYVIHLSSGVAGFTAAYWVGPRSTKDRERFPPNNVLLMLTGAGILWMGWAGFNGGDPYSANIDSSLAVLNTNICAATSLLVWTCLDVIFFKKPSVIGAVQGMITGLVCITPGAGLVQGWAAIVMGILSGSIPWFTMMVVHKRSRLLQQVDDTLGVFHTHAVAGFLGGATTGLFAEPVLCSLFLPVTNSRGAFY…
Oryza sativa	OsAMT3.3	Q69T29	MAAGAIPMAYQTTPSSPDWLNKGDNAWQMTSATLVGLQSMPGLVILYGSIVKKKWAINSAFMALYAFAAVWICWVVWAYNMSFGDRLLPFWGKARPALGQSFLVAQSELTATAIRYHNGSAEAPMLKPLYPVATMVYFQCMFASITIIILAGSLLGRMNIKAWMAFVPLWITFSYTVCAFSLWGGGFLFQWGVIDYSGGYVIHLSSGIAGLTAAYWVGPRSASDRERFPPNNILLVLAGAGLLWLGWTGFNGGDPYSANIDSSMAVLNTHICASTSLLVWTILDVFFFGKPSVIGAVQGMITGLVCITPGAGLVQGWAAIVMGILSGSIPWYTMMVLHKKWSFMQRIDDTLGVFHTHAVAGFLGGATTGLFAEPILCSLFLSIPDSKGAFYGGPGGSQF…
Oryza sativa	OsAMT4.1	Q10CV4	MAAEAAPEWVEKGDNAWPLAAATLVGLQSVPRLVILYGDCGAVGPRTEKDREAFPPNNVLLTLAGAGLLLWMGWTGFNGGAPYAANVDASVTVVNTHLCTATSLLVWLLLDSFVFGRLSVISAVQGMITGLVCVTPAARLVLHKRSRLLARVDDTLAVLHTHGVAGSLSGVLTGLLLLAEPRFARLFFGDDPRYVGLAYAVRDGRAGSGLRQVGVQLAGIAFVVALNVAVTSAVCLAVRVAVPQLAGGGDAIHGEDAYAVWGDGETYEQYSVHGGGSNHGGFPMTANPVASKADEMIWI
Oryza sativa	OsAMT1.1	Q7XQ12	MATCAADLAPLLGPVAANATDYLCNRFADTTSAVDATYLLFSAYLVFAMQLGFAMLCAGSVRAKNTMNIMLTNVLDAAAGALFYYLFGFAFAFGTPSNGFIGKQFFGLKHMPQTGFDYDFFLFQWAFAIAAAGITSGSIAERTQFVAYLIYSAFLTGFVYPVVSHWIWSADGWASASRTSGPLLFGSGVIDFAGSGVVHMVGGVAGLWGALIEGPRIGRFDHAGRSVALKGHSASLVVLGTFLLWFGWYGFNPGSFTTILKTYGPAGGINGQWSGVGRTAVTTTLAGSVAALTTLFGKRLQTGHWNVVDVCNGLLGGFAAITAGCSVVDPWAAIICGFVSAWVLIGLNALAARLKFDDPLEAAQLHGGCGAWGILFTALFARQKYVEEIYGAGRPYGLF…
Oryza sativa	OsAMT1.2	Q6K9G1	MATCADTLGPLLGTAAANATDYLCNQFADTTSAVDSTYLLFSAYLVFAMQLGFAMLCAGSVRAKNTMNIMLTNVLDAAAGALFYYLFGFAFAFGAPSNGFIGKHFFGLKQVPQVGFDYSFFLFQWAFAIAAAGITSGSIAERTQFVAYLIYSAFLTGFVYPVVSHWIWSADGWASASRTSGSLLFGSGVIDFAGSGVVHMVGGVAGLWGALIEGPRIGRFDHAGRSVALRGHSASLVVLGSFLLWFGWYGFNPGSFLTILKSYGPPGSIHGQWSAVGRTAVTTTLAGSTAALTTLFGKRLQTGHWNVIDVCNGLLGGFAAITAGCSVVDPWAAIICGFVSAWVLIGLNALAARLKFDDPLEAAQLHGGCGAWGVIFTALFARKEYVDQIFGQPGRPYGL…
Oryza sativa	OsAMT1.3	Q6K9G3	MATCLDSLGPLLGGAANSTDAANYICNRFTDTSSAVDATYLLFSAYLVFAMQLGFAMLCAGSVRAKNSMNIMLTNVLDAAAGALFYYLFGFAFAFGTPSKGFIGKQFFGLKHMPQTGYDYDFFLFQWAFAIAAAGITSGSIAERTRFSAYLIYSAFLTGFVYPVVSHWFWSTDGWASAGRLTGPLLFKSGVIDFAGSGVVHLVGGIAGLWGAFIEGPRIGRFDAAGRTVAMKGHSASLVVLGTFLLWFGWFGFNPGSFTTISKIYGESGTIDGQWSAVGRTAVTTSLAGSVAALTTLYGKRWLTGHWNVTDVCNGLLGGFAAITAGCSVVDPWASVICGFVSAWVLIGCNKLSLILKFDDPLEATQLHAGCGAWGIIFTALFARREYVELIYGVPGRPY…
Populus tremula x Populus tremuloides	PtAMT1.2	Q5K411	MACSASDLAPLLSSTVNSTEAATYLCSQFTSISNHLSDTSYAVNNTYLLFSAYLVFAMQLGFAMLCAGSVRAKNTMNIMLTNVLDAAAGGLSYYLFGYAFAFGSPSNGFIGRHFFGLGDFPSPQADYSFFLYQWAFAIAAAGITSGSIAERTQFVAYLIYSTFLTGFVYPVVSHWLWSGDGWANPAKSDNNLLFGSGAIDFAGSGVVHMVGGIAGLWGALIEGPRIGRFDHNGRSVALRGHSASLVVLGSFLLWFGWYGFNPGSFLIILKSYGGGAGGYYGQWSAVGRTAVTTTLAGSTAALTTLFGKRLLSGHWNVIDVCNGLLRGFAAITAGCSVVEPWAAIICGFVAAWVLIGCNKLAEKLQYDDPLEAAQLHGGCGMWGLLFTGLFAKKAYVNEV…
Populus trichocarpa	PtrAMT2.1	Potri.006G102800	MNASTAYEQVSPAVPSWLNKGDNAWQMTASTLVALQSMPGLVILYASIVKKKWAVNSAFMALYAFAAVLICWVLLGYRMAFGDELLPFWGKGAPALGQKYLLTRARVPESTHTLEDGTRETVEPWYPMASLVYFQFTFAAITLILLAGSVLGRMNIKAWMAFVPLWLIFSYTVGAFSLWGGGFLYHWGVIDYSGGYVIHLSSGIAGLTAAYWVGPRLKSDRERFPPNNVLLMLAGAGLLWMGWSGFNGGAPYAANIDASIAVLNTNVCAATSLLVWTSLDVVYFGKPSVIGAVQGMMTGLVCITPGAGLVQSWAAIVMGILSGSIPWVSMMILHKKSALLQKVDDTLGVFHTHAVAGLLGGLLTGLLAEPELCDLILPVNTRGAFYGGSGGVQFLKQVV…
Populus trichocarpa	PtrAMT2.2	Potri.016G121400	MDAPAYEQVSPAVPSWLNKGDNAWQMIASILVATQSMPGLVILYASIVKKKWAVNSAFMALYAFAAVLICWVLLCYRMAFGDELLPFWGKGAPALGQKYLIAQARIPESTHTHEDGTRETVAPLYPMATLVYFQFTFAAITLILLAGSVLGRMNIKAWMAFVPLWLIFSYTVGAFSLWGGGFLYHWGVIDYSGGYVIHLSSGIAGLTAAYWVGPRLKSDRERFPPNNVLLMLAGAGLLWMGWSGFNGGAPYAANIDASMAMLNTNVCAATSLLVWTSLDVVYFGKPSVIGAVQGMMTGLVCITPGAGLVQSWAAIVMGILSGSIPWVSMMILHKKFALLQKVDDTLGVFHTHAVAGLLGGLLTGLLAEPELCDLILQVNTRGAFYGGNGGVQFLKQMVA…
Populus trichocarpa	PtrAMT3.1	Potri.001G305400	MAALPPNPVPVAYQGGSASVPDWLNKGDNSWQMISATLVGLQSMPGLVILYGSIVKKKWAVNSAFMALYAFAAVVLCWVVWAYKMSFGDKLLPFWGKAGPALGQKFLIRQAELPATTHFYDNGEVETAMIQPFYPMASMVWFQCVFAAITLILLAGSVLGRMSFKAWMAFVPLWLTFSYTVGAFSLWGGGFLFHWGVMDYSGGYVIHLSSGIAGLTTAFWVGPRSTKDRERFPPNNVLLMLAGAGLLWMGWAGFNGGDPYTANIDSSMAVLNTNICAATSLLVWTWLDVIFFKKPSVIGAVQGMITGLVCITPGAGLVQGWAAIIMGILSGSVPWFTMMIVHKRWTLIQKIDDTLGVFHTHAVAGLLGGVLTGLFAEPQLCALFLPVTNSRGGVYGGSG…
Populus trichocarpa	PtrAMT3.2	Potri.019G000800	MAAPPPNPVPVAYQGGLAASVPDWLNKGDNAWQMISATLVGLQSVPGLVILYGSIVKKKWAVNSAFMAFYAFAAVVICWVVWAYKMSFGDRLFPFWGKAGPALAQKFLIKQAALPETTQSYDNGGVETAMATPFYPMASMVWFQCVFAAITLILLAGSVLGRMNFKAWMAFVPLWLTFSYTVGAFSLWGGGFLFHWGVMDYSGGYVIHLSSGIAGLTTAFWVGPRSSKDRERFPPNNVLLMLAGAGLLWMGWAGFNGGDPYTANIDSSMAVLNTNICAATSLLVWTWLDVIFFKKPSVIGAVQGMITGLVCITPGAGLVQGWAAIIMGILSGSVPWFTMMIVHKRWTLLQKIDDTLGVFHTHAVAGLLGGVLTGLFAEPELCALFLPVTNSRGGVYGGS…
Populus trichocarpa	PtrAMT4.1	Potri.002G047000	MAELPLNLLPDEASPAWMNKGDNAWQLTAATLVGLQSVPGLVILYGSIVKKKWAVNSAFMALYAFASVLVCWVGWGYQMSFGDKMIPFLGRPDVSLDQKFLLHQAFLGYLPNATMVYFQFVFAAITLILVAGALLGRMNFHAWMLFVPLWLTFSYTITAYSIWCPEGWLAKRGIIDYSGGYVIHLSSGVAGFTAAYWVGPRTIKDRERFPPNNIILMLAGAGLLWMGWSGFNGGDPYTVSTDASLAVLNTHVCTATSLLTWLLLDILFFGKPSVIGATQGMITGLVCITPAAGVVQGWAAILMGIMSGSIPWYTMMVLHKKLWLLKQVDDTMAVFHTHAVAGSLGGILTGFFAHPKLNRIFYLVPDWQHYIGLAYGLQMGRASAGFKQMGIQLLGILFV…
Populus trichocarpa	PtrAMT4.3	Potri.005G216000	MAEIPTNLLPDEASPEWMNKGDNAWQLTAATLVGLQSVPGLVILYGSIVKKKWAVNSAFMALYAFAAVLVCWVGWGYHMSFGDKMLPFLGRPDISLDQKFLLDKAYVGYLPSATLVYFQFVFAAITLILVAGALLGRMNFHAWMLFVPLWLTFSYTFTAYSLWCPGGWLAKLGIIDYAGGYVIHLSSGVAGFTAAYWVGPRTNKDRERFPPNNILLMLAGAGLLWMGWSGFNGGGPFAANTDASLAILNTHVCTATSLLTWLLLDIVFFGKPSVIGATQGMITGLVCITPAAGVVQGWAAILMGILSGSIPWYSMMVLHKKIWLLKQVDDTMAVFHTHAVAGSLGGILAGFFANPKLNRIFYMVKDWQHYIGLAYGLQNGRTAAGLKQMGVQLLGILFV…
Populus trichocarpa	PtrAMT4.2	Potri.018G033500	MSNDTAFPPNLLPDEASPEWFNKADNAWQLTAATLVGLQSIPGLMILYGGGVKKKWAVNSAFMVLYAFACVMFCWVTWGYRMSFGSKLLPFWGEANVALDQKYLLDPAFLGKFPNATMVYFQSVFAAITLILIAGAVLGRMNFYAWMIFVPLWLTFSYTFTAFSVWCPDGFLAKMGLIDYSGGYVIHLSSGVAGYTAAYWVGPRLTKDRERFPPNNILLMLFGAGLLWMGWTGFNGGDPYVVSTDASLAVLNTHLCTATSLLTWVALDIIFFRKASVIGAVQGMITGLVCITPAAGVVQGWAATIMGLCSGSIPWITMMVIHKNSELLQKVDDTMAVLHTHAIAGSLGGILTGLFAEPKLNRLFFGSSGHYIGLVYGFDDKSRIGSGVRQMGVQFIGIL…
Populus trichocarpa	PtrAMT4.5	Potri.005G106000	MNKADSAWQLTATTMVCLQSVPGLVILYGSMVKKKWAVNSAFMAFYAFAAVLVCWVLLAHQMSFGAKMSPLVGRPGSALSEKLLLGPSRRGLVPVADFVFYQFAFAAITVILLAGSLLGRMNFYAWMLFVPLWLFFSYTVGASTIWGDGFLERRIIDYAGGYVIHLSSGVAGFTAAYWVGPRHSHDRQNFPPNNIIHMLGGAGFLWLGWTGFNGGSPFAAGLVASLAIFNTHLCTATSLLVWVSLDMLFYRKSSVIGAVQGMITGLVCITPGAGIVEPWAALLMGVMSGSIPWYTMMVLHRRFAFFQSVDDTLAVFHTHAVAGLLGGILSGIFAKPALLKLMYPDTTYHTGLIYSFSGGRHADGFKQMGIQLLGAAFITAWNGGATSLICILISRIVDL…
Populus trichocarpa	PtrAMT1.6	Potri.009G045200	MEVSWEQSVTDSINTIYLLFSAYLVFVMQLGFAMLCAGSVRAKNAMNIMLTNVVDAVVGSISYYLFGFAFAFGDGTNSNPFIGTTFFALKDIPNTSYDYSYFLYQWAFAIAVAGITSGSIAERTQFSAYLVFSFFLSGFVYPIVVHWVWSSNGWLSPSSDMLFGSGAIDFAGSGVVHLVGGIAGLWGSFIQGPRVGRFDAFGKPVPMRGHNATLVVLGTFLLWFGWFGFNPGSFGKILVAYPNTTYQGNWTGIGRTAVTTTLAGSTAGLTTLFGRRLLVGHWDALDACNGLLGGFVAITSGCSVVEPWAAIVCGFCAAWVLIGLNVLALKLQFDDPLEATQLHGGCGAWGLIFTGLFAKKEFVIQVYNSGEAGVVRPYGLLLGGGWGLIGCQVVELLAI…
Populus trichocarpa	PtrAMT1.7	Potri.013G049600	MACSASDLAPLLSTTVNSTEAATYLCSHQQHLSPFSAYLVFAMQLGFAMLCAGSVRAKNTMNIMLTNVLDAAAGGLSYYLFGYAFSFGSLSNGFIGRHFFGLREFPSSQADYSFFLYQWAFAIAAAGITSGSIAERTQFVAYLIYSSFLTGFVYPVVSHWFWSGDGWASPVKSDNNLLFGSGAIDFSGSGVVHMVGGIAGLWGALIEGPRIGRFDRSGRSVVLRGHSASLVVLGSFLLWFGWYGFNPGSFLTILKSYGDSGGYYGQWSAVGRTAVTTTLAGCTAALTTLFGKRLLVGHWNVLDVCNGLLGGFAAITAGCSVVEPRAAIICGFVASWVLIGCNKLAEKLKYDDPLEADQLHGGCGTWGLLFTGLFAKEAFVNEVYPNRAGRPYGLFMGGG…
Populus trichocarpa	PtrAMT1.2	Potri.019G023600	MLSSTVAGSVLDLNSNNLSKDDNIVLKPSLVSAGSLTACQERNRLILKNQVIKCRTLLSSITFGHICLSLFLSLSLSTSTMACSASDLAPLLSTTVNSTEAATYLCSQFTSISSQLSDTSYAINNTYLLFSAYLVFAMQLGFAMLCAGSVRAKNTMNIMLTNVLDAAAGGLSYYLFGYAFAFGSPGNGFIGRHLFGLSDFPTIQADYSFFLYQWAFAIAAAGITSGSIAERTQFVAYLIYSSFLTGFVYPVVSHWLWSGDGWANPAKTDNKLLFGSGAIDFAGSGVVHMVGGIAGLWGALIEGPRIGRFDQNGRSVALRGHSASLVVLGSFLLWFGWYGFNPGSFLTILKSYGGNRVFYGQWSAVGRTAVTTTLAGSTAALTTLFGKRLLSGHWNVIDV…
Populus trichocarpa	PtrAMT1.5	Potri.002G255000	MASSPLSCSASDLYPLLGDGANATAAAEFFCGRFEAISNKFVDTGYAVDSTYLLFSAYLVFAMQLGFAMLCAGSVREKNTMNIMLTNVLDAAAGGLFYYTFGFALAFGSPSNGFIGQHFFGLSKFPSPSFDYGYFLYQWAFAIAVAGITSGSIAERTQFVAYLVYSSFLTGLVYPIVSHWFWSADGWASPARAENLLFGSGVIDFAGSGVVHLVGAVAGLWGALIEGPRIGRFDHAGRAVTLRGHSGTLVVLGTFLLWFGWYGFNPGSFINISKSYESGSYYGQWSAIGRTAATTTLAGCTAALTTLFGKRLLAGHWNVTDVCNGLLGGFAAITGGCSVVDPWAAVLCGFVSAWVLIGCNMLAEKFHYDDPLEATQLHGGCGSWGIIFTALFAKEAYVN…
Populus trichocarpa	PtrAMT1.4	Potri.002G255100	MAALTCSASDLQSLLGGAANATAAAEYICTRFVAVSDHFVDTAYAVDNTYLLFSAYLVFAMQLGFAMLCAGSVRAKNTMNIMLTNVLDAATGGLFYYLFGFAFAFGSPSNGFIGKQFFGLESFPSPSFDYGYFLYQWAFAIAAAGITSGSIAERTQFVSYLIYSSFLTGLVYPIVSHWFWSADGWASAGRTDGNLLFGSGVIDFAGSGVVHMVGGIAGLWGALIEGPRMGRFDHEGKSMALRGHSGTLVVLGTFLLWFGWYGFNPGSFLNILRTYGDVGSYYGQWSAIGRTAVTTTLAGSSAALTTLFGKRMLAGNWNVTDVCNGLLGGFAAITSGCAVVDPWAAIICGFVAAWVLIGCNKLADKFHYDDPLEAAQLHGGCGAWGIIFTALFAKETYVN…
Populus trichocarpa	PtrAMT1.1	Potri.010G063500	MASMTCSAGDLAQLLGSNVTNSTGAADFICSQFNTAADNFSATQYAVDNTYLLFSAYLVFSMQLGFAMLCAGSVRAKNTMNIMLTNVLDAAAGGLFYYLFGFAFAFGTPSNGFIGKHNFGLKNFPSSSFDYSYFLYQWAFAIAAAGITSGSIAERTQFVAYLIYSSFLTGFVYPVVSHWFWSGDGWASATRTDGDLLFGTGVIDFAGSGVVHMVGGIAGLWGALIEGPRIGRFDHSGKAIALRGHSASLVVLGTFLLWFGWYGFNPGSFTKILSAYPAGGYYGQSAIGRTAVTTTLAGCTAALTTLFGKRILSGHWNVTDVCNGLLGGFAAITAGCSVVEPWAAIICGFVASLVLIGCNKLAEILKFDDPLEAAQLHGGCGTWGVIFTALFATEKYVRE…
Populus trichocarpa	PtrAMT1.3	Potri.008G173800	MASMNCSAGDLAQLLGPNVTNSTGAAAFICSQFQIAAGNFNATQFAVDNTYLLFSAYLVFSMQLGFAMLCAGSVRAKNTMNIMLTNVLDAAAGGLFYYLFGFAFAFGTPSNGFIGKHNFGLKAFPSSSFDYSYFLYQWAFAIAAAGITSGSIAERTQFVAYMIYSSFLTGFVYPVVSHWFWSVDGWASATREHGDLLFGSGVIDFAGSGVVHMVGGIAGLWGALIEGPRIGRYHHSGRSIALRGHSASLVVLGTFLLWFGWYGFNPGSFNKILSAYTDAPVYYGQWSAIGRTAVTTTLAGCTAALTTLFCKRILSGHWNVTDVCNGLLGGFAAITAGCSVVEPWAAIVCGFVASLVLIGCNKLAEIFKFDDPLEAAQLHGGCGTWGVIFTALFATEKYV…
Populus trichocarpa	PtrAMT4.4	Potri.T103600	MELPSNLLPDEASPVWMNKGDNAWQLTAATLVGLQSIPGLVILYGSIVKKKWAINSAFMVFYAFAMVLVCWVGWGFRMSFGEKLVFFLGKPAVALDEKFLLGKAFLGYFPTATMVFFQGVFACITLILIAGCLLGRMNFRAWIMFVPLWLTFSYTITAFSIWCPDGWLAKLGVIDFSGGYVIHLSAGVAGFTAAYWVGPRIDKDREMFPPNNIILMLAGAGLLWMGWSGFNGGGPFAVSTISSLAVLNTHVCTATSLLTWLLLDTCFFGKPSVIGAVQGMITGLVCITPAAGVVQCWAAILMGIVSGSVPWYTMMVLHKKVKFLRLVDDPIAIFHTHAIAGGLGGILTGFFAVPKLCRLFYMVPDWEKYIGLGYGLQNGQTSAGLRQMGIQLGGILFVI…
Quercus suber	QsAMT2	XP_023872257	MAATPAYSLVSPAVPDWLNKGDNAWQMTAATLVGIQSMPGLVILYASIVKKKWAVNSAFMALYAFAAVLICWVLVGFRMAFGDELLPFWGKGAPALSQKYLVHQAKVPETNIRPWYPMASLVYFQFTFAAITTILLAGSVLGRMNIKAWMVFVPLWLVFCYTVGAFSLWGGGFLYHWGAIDYSGGYVIHLSSGISGSTAAYWVGPRLKSDRERFPPNNVLLMLAGAGLLWMGWSGFNGGAPYAANVDASIAVINTNISAATSLLVWTSLDVVFFGKPSVIGAVQGMMTGLACITPGAGLVQSWAAIVYGILAGSIPWVSMMVLHKKSSLLQKVDDTLGVFHTHAVAGLLGGLLTGLLAEPDLCALILKNPNTRGAFYGSKGWVQFLKQLAAATFVIGWN…
Quercus suber	QsAMT3.1b	XP_023914639	MATPPIPIAYQSGTSLAVPDWLNKGDNAWQMISATLVGLQSVPGLVILYGSIVKKKWAVNSAFMALYAFAAVVICWVTWAYKMSFGDKLLPFWGKAGPALGQKFLLNWAALPETTQYNSTGGLETAMAQPYYPMATMVWFQCVFAAITLILLAGSLLGRMNIKAWMMFVPLWLTFSYTVGAFSLWGGGFLFHWGVMDYSGGYVIHLSSGIGGFTAAYWVGPRLKRDRERFPPNNVLLTLAGAGLLWMGWAGFNGGDPYAANIDSSMAVLNTNICAATSLLMWTSLDVIFFNKPSVIGAVQGMITGLVCITPGAGLVQGWAAIVMGILSGSVPWFTMMIVHKKSKLLQKVDDTLGVFHTHAVAGLLGEILTGFFAEPELCKLFLPVTNSRGGVYGGKGGI…
Quercus suber	QsAMT3.1a	XP_023914644	MGTPPIPIAYQSGTSLAVPDWLNKGDNAWQMISATLVGLQSVPGLVILYGSIVKKKWAVNSAFMALYAFAAVVICWVTWAYKMSFGDKLLPFWGKAGPALGQKFLLKWAALPETTQFNSTGGLETAMAQPYYPMATMVWFQCVFAAITLILLAGSLLGRMNIKAWMMFVPLWLTFSYTVGAFSLWGGGFLFHWGVMDYSGGYVIHLSSGIGGFTAAYWVGPRLKRDRERFPPNNVLLTLAGAGLLWMGWAGFNGGDPYAANIDSSMAVLNTNICAATSLLMWTSLDVIFFNKPSVIGAVQGMITGLVCITPGAGLVQGWAAIVMGILSGSVPWFTMMIVHKKSKLLQKVDDTLGVFHTHAVAGLLGGILTGLFAEPELCNLFLPVTNSRGGVYGGNGGI…
Quercus suber	QsAMT3.2	XP_023879558	MGTPPIPKAYQFGTSLAVPDWLNKGDNAWQMISATLVGLQSVPGLVILYGSIVKKKWAVNSAFMALYAFAAVVICWVTWAYKMSFGDKLLPFWGKAGPALGQKFLLNWAALPETTQYNSTGGLETAMAQPYYPMATMVWFQCVFAAITLILLAGSLLGRMNIKAWMMFVPLWLTFSYTVGAFSLWGGGFLFHWGVMDYSGGYVIHLSSGIGGFTAAYWVGPRLKRDRERFPPNNVLLTLAGAGLLWMGWAGFNGGDPYAANIDSSMAVLNTNICAATSLLMWTSLDVIFFNKPSVIGAVQGMITGLVCITPGAGLVQGWAAIVMGILSGSVPWFTMMIVQKKSKLLQKVDDTLGVFHTHAVAGLLGGILTGVFAEPELCNLFLPVTNSRGGVYGGNGGI…
Quercus suber	QsAMT3.3a	XP_023923998	MANASVVPSAYLQGLTPAVPEWLNKGDNAWQMISGALVCMQGMPGLVIIYAGLVKKKWALNSAFMALFAFAAVMPCWVLWAYNMSFGEKLLPFWGKAGLAVSEDFLISQTILPSTRYKNITSAATPMFPMVTMVFFQYPFAAETVILLCGSVLGRMSFRAWMAFVPLWLTFSYTVSAFSVWGGGFLFQWGVMDYSGGYVVHVASGAAGYTAAYWVGPRSKEDREEFPPNNLLLALTGAGILWGGWTGFNGGDPFAANVDSSMAVINTHICTATSLLVWTYLDVIYFKKPSVIGAIQGMMTGLVCITPGAGLVQGWAALVMGIASGTIPWYTMMVLSKKLSLLQKVDDTLEIFQTHAVAGTLGGALTGLFAHPYLCSMFLTVPNSKSSFYGDDGGVQFWK…
Quercus suber	QsAMT3.3b	XP_023923994	MANSSVVPSAYLQGLVPAVPEWLNKGDNAWQMVSAALVGMQGMPGLVILYAGLVKKKWALNSAFMALFAFAAVMPCWVLWAYKMSFGEKLLPFWGKAGLAVSQDYLIPQTVLLSTQYKNITAAATPLYPTATMVFFQYAFAAVTVILLAGSVLGRMSIRAWMAFVPLWITFSYTVGAFSVWGGGFLFQWGVMDYSGGYVVHLASGAAGFTAAYWVGPRSREDREEFPPNNLLLALAGAGILWMGWTGFNGGDPFSANVDSSMAVLNTHICAATSLLVWTCWDVLFFKKPSVIGAIQGMITGLVCITPGAGLVQGWAALVMGIASGTIPWYTMMVLSKKLPFLQKVDDTLGVFHTHAVAGTLGGALTGLFAHPHLSSLFLPVPNSKGSFYGGKGGVQFWK…
Quercus suber	QsAMT1.3	XP_023892794	MEVSWEQSVTDSINTVYLLFSAYLVFVMQLGFAMLCAGSVRAKNALNIMLTNVVDAVVGSISYYLFGFAFAFGDGSNSNPFIGTNFFALFNIPNTSYDYSFFLYQWAFAIAVAGITSGSIAERTQFTSYLIFSFFLTGFVYPIVAHWVWSSSGWLSPSSSDLLLGSGAIDFAGSGVVHLVGGIAGFWGSFIEGPRVGRFDVFGKPIQMRGHNATLVVLGTFLLWFGWFGFNPGSFDKILVAYPNTSQGNWTAVGRTAVTTTLAGSTAGLVTLFGRRLLVGHWDALDVCNGLLGGFVAITSGCSVVEPWAAIVCGFVAAWVLIGLNILALKLKFDDPLEATQLHGGCGAWGLIFTGLFAKEEFVIQAYDSGESGVVRPFGLFMGGGWGLIGAQAIEVLVI…
Quercus suber	QsAMT1.2	XP_023926586	MASLSCSASDLAPLFSSNTANATAMANYLCTRFDTIANKLSDTTYAIDNTYLLFSAYLVFAMQLGFAMLCAGSVRAKNTMNIMLTNVLDAAAGGLSYYLFGFAFAFGSPSNGFIGRHFFGLTDYPKPTGDYSFFLYQWAFAIAAAGITSGSIAERTQFVAYLIYSSFLTGFVYPIVSHWFWSSDGWASPTRTDDLLFGSGVIDFAGSGVVHMVGGIAGLWGAFIEGPRVGRFDQAGRSVVLRGHSASLVVLGSFLLWFGWYGFNPGSFLTIAKSYGDGGSYYGQWSAIGRTAVTTTLAGCTAALTTLFSKRLLVGHWNVLDVCNGLLAGFAAITSGCSVVEPWAAIICGFVASWVLIGCNKLAEKLKYDDPLEAAQLHGGCGAWGVLFTGLFATTSYVN…
Quercus suber	QsAMT1.1b	XP_023883091	MAAAAFSCSAADLNPLLGPNSTAAAEYICSGFDAVSSKFVDTGYAIDNTYLLFSAYLVFTMQLGFAMLCAGSVRAKNTMNIMLTNVLDAATGGVFYYLFGFAFAFGAPSNGFIGKHFFALHEYPTASFDYGYFLYQWAFAIAAAGITSGSIAERTRFVSYLIYSSFLTGFVYPIVSHWFWSADGWASPTASDLLFGSGVIDFAGSGVVHMVGGIAGFWGAFIEGPRVGRFDHVGRAVSMRGHSGTLVVLGTFMLWFGWYGFNPGSFLNILKAYGESGSYYGQWSAVGRTAVTTTLAGSTAALTTLFGKRLLSGHWNLTDVCNGLLGGFAAITSGCSVVEPWAAIICGFVAAWVLIGFNKLAEKLRFDDPLEAAQLHGGCGAWGIISTGLFATKTYVNEV…
Quercus suber	QsAMT1.1a	XP_023921344	MASLSCSPADLAQFFGPNTTNPTAAASYLCDQFTAVSNKFVDTNYAIDTTYLLFSAYLVFSMQLGFAMLCAGSVRAKNTMNIMLTNVLDAAAGGLFYYLFGFAFAFGSPSNGFIGHHFFGLKSVPSSSFDYSNFLYQWAFAIAAAGITSGSIAERTQFVAYLIYSSFLTGFVYPVVSHWFWSADGWASAFNTSNLLFKSGVIDFAGSGVVHMVGGIAGLWGALIEGPRIGRFDHTGRSIVLRGHSASLVVLGTFLLWFGWYGFNPGSFNKISVAYSTGNSYYGQWSAVGRTAVTTTLAGCTAALTTLFGKRFLSGHWNVTDVCNGLLGGFAAITSGCSVVEPWAAIICGFVAALVLISCNKLAEKLKFDDPLEAAQLHGGCGAWGIIFTALFATKEYVS…
Sorghum bicolor	SbAMT2.1	C5YZE2	MAASGGAYAAQLPAVPEWLNKGDNAWQLTAATLVGIQSMPGLVVLYGSIVKKKWAVNSAFMALYAYASSLLVWVLVGFRMAFGERLLPFWGKAGVALSQSYLIGRASLSATAHEGTPRTEPLYPEATLVLFQFEFAAITLVLLAGSVLGRMNIKAWMAFTPLWLIFSYTVGAFSLWGGGFLYHWGVIDYSGGYVIHLSSGVAGFTAAYWVGPRLKSDRERFSPNNILLMIAGGGLLWMGWAGFNGGAPYAANIAASVAVLNTNVSAATSLLTWTCLDVIFFSKPSVIGAVQGMMTGLVCITPGAGLVQTWAAVIMGVFAGSVPWFTMMILHKKSALLMKVDDTLAVFHTHAVAGLLGGVLTGLLATPELLEIESPVPGLRGAFYGGGARQLGKQLAGAA…
Sorghum bicolor	SbAMT2.2	C5XP00	MASPPEPGPYMPDLPAVPAWLNKGDNAWQLVAATFVGLQSMPGLVVLYGSIVKKKWAVNSAFMALYAYASTLIVWVLVGFRMAFGERMLPFWAKAGPALTQDFLVRRAVFPATAHYGRGGALETPRTEPYYAQASLVLFEFEFAAITLVLLAGSLLGRMNIRAWMAFTPLWLLFSYTVGAFSLWGGGFLYQWGVIDYSGGYVIHLSSGIAGFTAAYWVGPRLKSDRERFSPNNILLMIAGGGLLWLGWAGFNGGAPYAPNITASVAVLNTNVSAATSLLTWTCLDVIFFGKPSVIGAVQGMMTGLVCITPGAGLVHTWSAMLMGAFAGSVPWFTMMILHKKSSLLMKVDDTLAVFHTHAVAGVLGGVLTGLLATPELCALDSPVPGARGVFYGGGIAQM…
Sorghum bicolor	SbAMT3.2	C5WTW4	MASSGTMPLAYQTTAASPDWLNKGDNAWQLTAATLVGLQSFPGLVVLYGGVVKKKWAVNSAFMALYAFAAVWICWVTWAYNMSFGDKLLPLWGKARPALNQGYLIGQADLPATVHYFANGSTIETAAAEPLYPMATVVYFQCVFAAITLILVAGSLLGRMSFAAWMLFVPLWLTFSYTVGAFSVWGGGFLFQWGVIDYCGGYVIHLSAGFAGFTAAYWVGPRAQKDRERFPPNNILFTLTGAGLLWMGWAGFNGGGPYAANVVASMSVLNTNICTAMSLIVWTCLDVIFFKKPSVVGAVQGMITGLVCITPAAGVVQGWAAIVMGVLAGSVPWYTMMILHKRSRLLKHVDDTLGVIHTHG
Sorghum bicolor	SbAMT3.1	C5XR90	MASLPFNVTMTLGYQPGTGIPPWLNKGDNAWQMVAATLVGLQSVPGLVILYGSIVKKKWAVNSAFMALYAFAAVWLCWVIWGYQMSFGQRLVPFWGKAGHTLGQGFLLSQAGLPATQHYYHDSDVVETFEITPFYPMASMVYFQCVFAAITLILLAGSLLGRMNFKAWMLFVPLWLTFSYTIGAFSIWGGGFLFHWGVMDYSGGYVIHLSSGVAGFTAAYWVGPRLTKDRERFPPNNVLLMLTGAGILWMGWAGFNGGDPYAANVDSSIAVLNTNICAATSLLVWTCLDVIFFKKPSVIGAVQGMITGLVCITPGAGLVQGWAAILMGMISGSIPWFTMMVVHKRSRLLQQVDDTLGVFHTHAVAGFLGGFTTGLFAHPDLCPMFLPVTNSRGAFYGNG…
Sorghum bicolor	SbAMT3.3	C5XU62	MAAGAIPLAYQSSPSSPEWLNKGDNAWQMTSATLVGLQSMPGLVILYGSIVKKKWAINSAFMALYAFAAVWICWVVWAYNMSFGDRLLPFWGKARPALGQSFLVAQSQLTATAVQYRRRDDGTTAEAAMLRPLYPAATMVYFQCMFASITVIILAGSLLARMNIKAWMAFVPLWITFSYTVSAFSLWGGGFLFQWGVIDYSGGYVIHLSSGIAGLTAAYWVGPRSASDRERFPPNNILLVLAGAGLLWLGWTGFNGGDPYAANIDSSMAVLNTHICASTSLLMWTLLDVFFFGKPSVIGAVQGMITGLVCITPGAGLVQGWAAIVMGILSGSIPWYTMMVLHKKWSFMQRIDDTLGVFHTHAVAGLLGGTTTGLFAEPVLCNLFLSIQESRGAFYGGDG…
Sorghum bicolor	SbAMT4	R4JAH4	MATEAAPEWLDKGDNAWQLAAATLVGLQSVPGLVILYGSIVKKKWAVNSAFMALYAFAATFVCWCLWAFRMSFGDRLLPFVGRPDLAALDQSFLTEQGFAGAYPAATLLFFQFVFAAITLILVAGSLLGRINFRAWMLFVPLWLTFSYTIGAFSLWSPNGFLFKAGVMDFAGGYVIHLSSGIAGFTAAYWKKLISIDRQVGPRTAKDREAFPPNNILLTLAGAGLLWMGWTGFNGGAPYAANIDASLAVVNTHFCTATSLLVWLCLDCFVFGRPSVIGAVQGMITGLVCITPAAGLVQGWAAMLMGVVSGSVPWCTMMVLHKRCQFLKRVDDTLAVLHTHGVAGSLGGILTGVLAEPRLSRLFFGDDPRYVGLVYALKDGRAAAGLRQVGMQLAGIAFV…
Sorghum bicolor	SbAMT1.1	R4JAH1	MSTCAADLAPLLGPAAANATDYLCGQFADTASAVDATYLLFSAYLVFAMQLGFAMLCAGSVRAKNTMNIMLTNVLDAAAGALFYYLFGFAFAFGTPSNGFIGKQFFGLQHLPKTGFDYDFFLYQWAFAIAAAGITSGSIAERTQFVAYLIYSAFLTGFVYPVVSHWFWSADGWAAASRTSGPLLFGSGVIDFAGSGVVHMVGGIAGLWGALIEGPRIGRFDHAGRSVALKGHSASLVVLGTFLLWFGWYGFNPGSFTTILKSYGPAGTVNGQWSAVGRTAVTTTLAGSVAALTTLFGKRLQTGHWNVVDVCNGLLGGFAAITAGCSVVEPWAAVVCGFVSAWVLIGANALAARLKFDDPLEAAQLHGGCGAWGVLFTGLFASQKYVEEIYGSGRPYGLF…
Sorghum bicolor	SbAMT1.2	C5XXR3	MATCATTLAPLLGPAAANATEYLCNQFADTTSAVDSTYLLFSAYLVFAMQLGFAMLCAGSVRAKNTMNIMLTNVLDAAAGALFYYLFGFAFAYGTPSNGFIGKHFFGLKRLPQVGFDYDFFLFQWAFAIAAAGITSGSIAERTQFVAYLIYSAFLTGFVYPVVSHWVWSADGWASPTRTSGNLLFGSGIIDFAGSSVVHMVGGIAGLWGALIEGPRIGRFDHAGRSVALRGHSASLVVLGTFLLWFGWFGFNPGSFLTILKSYGPAGSIHGQWSAVGRTAVTTTLAGSTAALTTLFGKRLQTGHWNVVDVCNGLLGGFAAITAGCSVVDPWAAVICGFVSAWVLIGLNALAARLRFDDPLEAAQLHGGCGAWGVLFTALFARREYVEQIYGTPGRPYGL…
