# Supplementary material for: Nitrogen Acquisition and Transport in the Ectomycorrhizal Symbiosis—Insights from the Interaction between an Oak Tree and Pisolithus tinctorius
Source: Plants (Basel). 2022 Dec 20;12(1):10. doi: 10.3390/plants12010010 (PMC9823632; doi:10.3390/plants12010010)
Supplement: Supplementary file 1 [file plants-12-00010-s001.zip › Table S6.xlsx]

## Sheet: Folha1
Table S6 - List of primers used for isolation of ECM over-expressed Q. suber AMT genes and for cloning by the gateway technology
	Forward	Reverse
QsAMT1.2	ATGGCTTCCTTAAGCTGCTCA	TCACACGTCCACTGATGGTAA
QsAMT3.2	ATGGGTACTCCACCAATACCA	CTAGACCTCCTGAGTAGCACC
QsAMT3.3	ATGGCAAACTCTTCAGTTGTTCC	TCAGGGTTCTTCAAGTTCAATC
attb-QsAMT1.2	GGGGACAAGTTTGTACAAAAAAGCAGGCTCCATGGCTTCCTTAAGCTGC	GGGGACCACTTTGTACAAGAAAGCTGGGTCCACGTCCACTGATGGTAAAC
attb-QsAMT3.2	GGGGACAAGTTTGTACAAAAAAGCAGGCTCCATGGGTACTCCACCAATAC	GGGGACCACTTTGTACAAGAAAGCTGGGTCGACCTCCTGAGTAGCACCAG
attb-QsAMT3.3	GGGGACAAGTTTGTACAAAAAAGCAGGCTCCATGGCAAACTCTTCAGTTG	GGGGACCACTTTGTACAAGAAAGCTGGGTCGGGTTCTTCAAGTTCAATC
